# Supplementary material for: 4E analysis of a two-stage refrigeration system through surrogate models based on response surface methods and hybrid grey wolf optimizer
Source: PLoS One. 2023 Feb 3;18(2):e0272160. doi: 10.1371/journal.pone.0272160 (PMC9897521; doi:10.1371/journal.pone.0272160)
Supplement: S2 File — (XLSX) [file pone.0272160.s002.xlsx]

## Sheet: Sheet1
			DOE data sets from RSM for surrogate modelling
					Factor 1	Factor 2	Factor 3	Factor 4	Factor 5	Response 1	Response 2	Response 3
			Std	Run	A:Evp Temp	B:Cond Temp	C:Int Pres	D:Mass Flow	E:Effeciency	R1	R2	R3
					K	K	KPa	Kg/s	-	CAPEX	OPEX	GWP
			24	1	-10	50	6	0.008	0.8	1673.33	158.567	1705.48
			20	2	-10	60	6	0.007	0.8	1623.82	152.808	1643.54
			25	3	-10	50	6	0.007	0.7	1636.42	153.576	1651.8
			28	4	-10	50	6	0.007	0.8	1542.17	133.841	1439.54
			7	5	-20	55	7	0.0065	0.85	1673.81	166.63	1792.2
			14	6	0	45	7	0.0075	0.75	1534.35	128.62	1383.38
			15	7	-20	55	7	0.0075	0.75	1884.5	215.352	2316.23
			30	8	-10	50	6	0.007	0.8	1569.34	139.14	1496.53
			1	9	-20	45	5	0.0065	0.85	1565.76	139.754	1503.13
			4	10	0	55	5	0.0065	0.85	1359.63	105.967	1139.74
			6	11	0	45	7	0.0065	0.85	1381.53	102.858	1106.29
			17	12	-30	50	6	0.007	0.8	1840.05	208.518	2242.72
			13	13	-20	45	7	0.0075	0.85	1724.93	175.422	1886.76
			2	14	0	45	5	0.0065	0.75	1333.6	96.5225	1038.15
			26	15	-10	50	6	0.007	0.9	1503.26	125.817	1353.23
			27	16	-10	50	6	0.007	0.8	1564.61	138.372	1488.27
			29	17	-10	50	6	0.007	0.8	1564.61	138.372	1488.27
			21	18	-10	50	4	0.007	0.8	1526.65	133.995	1441.19
			22	19	-10	50	8	0.007	0.8	1667.62	161.255	1734.38
			11	20	-20	55	5	0.0075	0.85	1739.55	177.303	1907
			31	21	-10	50	6	0.007	0.8	1567.01	138.641	1491.16
			19	22	-10	40	6	0.007	0.8	1480.58	120.864	1299.96
			18	23	10	50	6	0.007	0.8	1258.34	86.1561	926.657
			8	24	0	55	7	0.0065	0.75	1500.9	127.238	1368.51
			23	25	-10	50	6	0.006	0.8	1455.68	119.405	1284.27
			3	26	-20	55	5	0.0065	0.75	1698.05	170.469	1833.49
			16	27	0	55	7	0.0075	0.85	1529.73	130.386	1402.37
			5	28	-20	45	7	0.0065	0.75	1681.68	169.279	1820.69
			32	29	-10	50	6	0.007	0.8	1569.34	139.14	1496.53
			9	30	-20	45	5	0.0075	0.75	1745.27	176.804	1901.63
			12	31	0	55	5	0.0075	0.75	1505.31	130.348	1401.96
			10	32	0	45	5	0.0075	0.85	1376.67	101.821	1095.14

## Sheet: Sheet2
		DOE data sets from RSM for surrogate modelling
				Factor 1	Factor 2	Factor 3	Factor 4	Factor 5	Response 1	Response 2
		Std	Run	A:Evp Temp	B:Cond Temp	C:Int Pres	D:Mass Flow	E:Effeciency	R1	R2
				K	K	KPa	Kg/s	-	COP	Ex Eff
		24	1	-10	50	6	0.008	0.8	2.40436	0.319972
		20	2	-10	60	6	0.007	0.8	1.93467	0.257466
		25	3	-10	50	6	0.007	0.7	2.17	0.288783
		28	4	-10	50	6	0.007	0.8	2.51234	0.334341
		7	5	-20	55	7	0.0065	0.85	1.63548	0.290896
		14	6	0	45	7	0.0075	0.75	3.10448	0.284293
		15	7	-20	55	7	0.0075	0.75	1.42271	0.253052
		30	8	-10	50	6	0.007	0.8	2.41667	0.32161
		1	9	-20	45	5	0.0065	0.85	2.27473	0.404595
		4	10	0	55	5	0.0065	0.85	2.97572	0.272502
		6	11	0	45	7	0.0065	0.85	3.39791	0.311164
		17	12	-30	50	6	0.007	0.8	1.29994	0.294226
		13	13	-20	45	7	0.0075	0.85	2.04837	0.364334
		2	14	0	45	5	0.0065	0.75	3.6599	0.335156
		26	15	-10	50	6	0.007	0.9	2.68966	0.357939
		27	16	-10	50	6	0.007	0.8	2.38013	0.316748
		29	17	-10	50	6	0.007	0.8	2.38013	0.316748
		21	18	-10	50	4	0.007	0.8	2.55215	0.33964
		22	19	-10	50	8	0.007	0.8	2.05357	0.273289
		11	20	-20	55	5	0.0075	0.85	1.78692	0.317832
		31	21	-10	50	6	0.007	0.8	2.42537	0.322767
		19	22	-10	40	6	0.007	0.8	3.12262	0.415557
		18	23	10	50	6	0.007	0.8	4.34982	0.230556
		8	24	0	55	7	0.0065	0.75	2.41853	0.221477
		23	25	-10	50	6	0.006	0.8	2.4373	0.324355
		3	26	-20	55	5	0.0065	0.75	1.60788	0.285987
		16	27	0	55	7	0.0075	0.85	2.71702	0.248811
		5	28	-20	45	7	0.0065	0.75	1.83624	0.326605
		32	29	-10	50	6	0.007	0.8	2.41667	0.32161
		9	30	-20	45	5	0.0075	0.75	2.04213	0.363224
		12	31	0	55	5	0.0075	0.75	2.75169	0.251987
		10	32	0	45	5	0.0075	0.85	3.98567	0.364988
